# Supplementary material for: Engineering advanced logic and distributed computing in human CAR immune cells
Source: Nat Commun. 2021 Feb 4;12:792. doi: 10.1038/s41467-021-21078-7 (PMC7862674; doi:10.1038/s41467-021-21078-7)
Supplement: Supplementary file 4 — Source Data [file 41467_2021_21078_MOESM4_ESM.xlsx]

## Sheet: Figure 1a-g
Figure 1a
	No zipFv			with zipfv
	17.5583	13.7459	12.4525	90.333	89.1076	87.2695
Figure 1b
	No zipFv			H3B1-EE
	6430.26	6259.89	6717.65	46615.8	59342.5	72466.3
Figure 1c
	no zipFv			with zipFv
	0	0	0	2860.57	2411.8	2974.44
Figure 1d
	CD69
	No Ab	EE 50ng
	390	15609
	373	13978
	398	13430
Figure 1e
	IFN-g		FOS Gamma Delta
		No zipFv	234.011	217.769	198.726
		with zipFv	3208.35	2957.94	3151.32
Figure 1f	Cytotoxicity (%)	NK	zipFv	#1	#2	#3
		SUPRA CAR	none	42.4937	45.8968	45.7047
		SUPRA CAR	+	93.7282	92.5463	91.3148
Figure 1g
			RR SUPRA
	20 min	no zipFv	20.4
			19
			20.3
		with zipFv	42.3
			42.6
			44.1

## Sheet: Figure 2b,c
Figure 2b	IFNg (pg/mL)
	zipFv	None	AXL-EE	Her2-SYN9	Both
	#1	14.5268	136.513	16.3935	54.9548
	#2	19.3297	162.686	34.7781	120.223
	#3	23.3323	205.29	14.8391	70.0618
	IL-4 (pg/mL)
	zipFv	None	AXL-EE	Her2-SYN9	Both
	#1	N.D.	N.D.	62.1502	61.0612
	#2	N.D.	N.D.	66.9413	58.5421
	#3	N.D.	N.D.	64.5457	59.8017		*N.D., not detected
Figure 2C	HLA-DR (MFI)						CCR7 (MFI)
	zipFv	None	AXL-EE	Her2-SYN9	Both		zipFv	None	AXL-EE	Her2-SYN9	Both
	#1	253	674	373	732		#1	264	579	239	367
	#2	219	665	340	802		#2	273	594	259	435
	#3	220	689	354	839		#3	283	641	272	445
	CD206 (MFI)
	zipFv	None	AXL-EE	Her2-SYN9	Both
	#1	1349	1261	3352	2888
	#2	1233	1338	3507	3284
	#3	1297	1388	3483	3264

## Sheet: Figure 3b
Figure 3b
	Cytotoxicity (%)
				Axl-EE
			plate1	40	20	10	5	2.5	0		40	20	10	5	2.5	0		40	20	10	5	2.5	0
		Her2-SYN9	100	66.7306	65.5301	64.4691	50.5143	49.7298	36.0663		63.7095	67.4703	63.9685	59.6	54.7409	52.9103		69.7616	68.3071	62.5763	52.305	45.3837	35.1697
			50	66.7729	64.8352	63.0246	55.5378	48.8257	39.9367		67.4504	71.667	68.2573	58.9574	52.9451	41.192		67.2237	67.3283	62.4219	58.2177	error	33.9693
			25	62.3646	64.4716	60.3696	53.8691	45.0474	36.3951		66.9149	67.4877	59.2812	57.7719	46.4023	35.8771		68.4466	68.4491	69.0045	54.6935	46.0561	33.0976
			12.5	58.7806	57.9363	53.1892	46.9602	39.2244	30.2035		60.3621	59.2065	43.837	47.9017	38.5121	29.1026		64.9847	62.5763	56.3647	47.6302	39.6155	31.5584
			6.25	46.4895	45.568	41.4759	34.7986	34.6915	16.2238		41.8545	52.2129	43.6403	35.7226	32.2258	22.4627		#VALUE!	48.4247	38.5993	33.1175	error	17.2399
			3.125	41.8943	37.354	36.5445	23.5112	17.5612	8.66479		38.6242	40.0513	37.0427	32.7464	24.8412	30.587		41.9566	33.4114	32.4276	25.6332	17.7306	6.48054
			1.5625	28.475	30.4326	24.1987	18.5076	9.11559	1.84304		28.1363	44.7909	30.7863	31.1275	34.7414	error		34.5944	32.064	26.4676	error	34.7638	error
			0	21.9372	15.1354	10.5029	1.99995	-3.35733	-11.9449		22.8786	19.723	15.8153	6.98613	14.6821	11.9449		21.5462	13.5987	10.6598	11.4891	error	error
	*error: technical error or flow trouble

## Sheet: Figure 3c
Figure 3c
	Cytotoxicity (%)
				antiHer2-SYN9 (for CD3z)
			Conc (ng/well)	50	25	12.5	6.25	3.125	0		50	25	12.5	6.25	3.125	0		50	25	12.5	6.25	3.125	0
		anti-AXL-EE	5	79.0251	75.3475	74.0618	72.3298	67.1605	65.1538		77.2474	77.358	77.915	75.3322	71.6355	65.5086		78.7886	69.6479	69.2855	73.3942	70.5749	63.4294
			2.5	72.6426	70.5139	70.861	66.634	63.6049	58.2639		71.1701	68.2554	68.6941	62.4871	61.5486	52.1637		65.1271	59.6411	59.1185	57.3827	55.4446	43.9462
			1.25	64.9516	60.9535	53.0641	57.3903	52.7932	44.7321		65.852	60.4652	60.1791	56.4442	48.8943	38.8608		53.5677	51.5724	44.1065	44.8313	38.3573	24.5775
			0.625	52.7207	53.106	46.6854	42.405	36.652	33.1422		56.0512	53.7393	50.3516	45.1441	38.6663	36.7931		33.9128	31.7497	32.9209	23.5703	9.6227	-9.83761
			0.3125	51.21	55.685	44.0798	41.9968	37.5599	17.5197		54.7236	49.6878	45.1594	39.5208	23.906	18.4392		36.7626	37.8308	35.1183	27.2709	18.5231	5.99845
			0.15625	45.1861	49.5238	41.3826	35.4998	25.5083	12.9112		46.0101	46.6663	43.4159	40.4555	27.969	21.9718		30.3801	26.2752	23.3071	16.9322	7.01705	-17.3722
			0.078125	43.8318	48.6921	42.2295	38.899	28.8121	15.8144		29.3577	37.6019	38.2352	37.2433	27.5456	9.84015		32.3143	32.9896	30.8684	24.5508	14.5097	-8.65114
			0	41.1308	40.7569	36.0759	26.546	14.6356	7.76861		36.9648	38.5633	35.5609	29.3386	29.8956	14.8569		15.5817	23.433	17.1382	12.0033	0.356066	-22.6255

## Sheet: Figure 3d
Figure 3d
		CTLA-4 (MFI)
				Her2-SYN2
			Conc (ng/well)	100	25	6.25	0		100	25	6.25	0		100	25	6.25	0
		Axl-SYN5	100	726	518	283	132		667	345	235	169		696.5	431.5	259	150.5
			25	520	194	188	142		236	262	134	108		378	228	161	125
			6.25	318	199	132	126		286	183	error	115		302	191	132	120.5
			1.5625	264	135	149	156		315	297	150	108		289.5	216	149.5	132
			0	285	129	103	88.7		179	160	149	129		232	144.5	126	108.85
	*error: technical error or flow trouble

## Sheet: Figure 4b
Figure 4b
	IFN-g (-fold)
		None	BTLA	CD28-CD3z	Both
	#1	1.2772	1.05565	5.55525	3.03006
	#2	0.93443	1.04077	3.1165	2.18191

## Sheet: Figure 4c
Figure 4c
	Cytotoxicity (%)
			CD3z			CD28-CD3z			CD28			ICOS			2B4			NKG2D			DAP12
			#1	#2	#3	#1	#2	#3	#1	#2	#3	#1	#2	#3	#1	#2	#3	#1	#2	#3	#1	#2	#3
	her2-syn9 zipFv	0	-1.05901	8.65533	-7.59632	-2.32996	8.73885	-6.40888	-3.88932	8.5647	-4.67538	-5.61891	5.61891	error	-0.323206	4.23723	-3.91403	-1.21729	5.81916	-4.60187	-2.11352	6.69649	-4.58297
	(ng/well)	0.0244141	2.00659	10.0021	-0.615135	4.08685	14.2296	0.682134	0.193994	14.5149	0.0182657	0.110621	6.67549	error	1.51584	12.6858	1.37363	-2.28987	10.3155	-1.72974	0.861717	15.1726	-1.91848
		0.0976562	8.8461	18.7626	error	14.6322	22.4727	12.6076	error	19.1953	-1.03421	error	6.03658	-2.7283	error	15.4703	1.21364	1.74166	14.5837	-0.357526	9.22214	16.3131	2.59727
		0.390625	46.3076	54.9718	47.9944	36.5279	49.1136	41.0153	5.88532	20.0324	6.18198	0.668893	8.6129	-0.296711	9.36813	21.1926	9.06593	0.594174	15.2017	1.17303	14.3858	26.0438	13.6685
		1.5625	74.4023	78.214	76.7332	72.4489	77.0315	76.0024	10.0083	21.1774	7.54056	3.26796	10.5958	-0.811562	error	error	37.041	5.36459	14.0729	1.92213	38.5233	error	40.7646
		6.25	error	88.1664	86.2209	error	91.279	90.0337	19.4787	error	21.6895	9.92794	error	10.3332	67.8458	75.1939	71.9376	4.04856	19.967	4.98834	61.8392	69.6889	65.8971
		25	89.2411	90.5671	87.7924	92.4331	93.9937	94.0373	32.3636	47.9675	35.2943	10.3601	25.1191	12.5477	error	83.4648	86.8067	6.89344	14.553	0.212813	73.5518	77.5055	74.3683
		100	89.413	89.0182	88.0568	92.9268	94.2356	93.3076	error	37.0629	31.4585	11.8116	18.9141	8.72042	error	error	83.3662	3.43395	14.141	-2.45161	error	error	71.9815

## Sheet: Figure 4d
Figure 4d
	Cytotoxicity (%)
	CD3z & BTLA						2B4 & BTLA
		None	BTLA	CD3z	Both			None	BTLA	2B4	Both
	#1	8.83326	26.9308	60.1645	43.1882		#1	1.27734	11. 0170845	47.2936	19.868
	#2	-7.60317	3.22043	66.0245	47.047		#2	-4.1709	-3.66172	41.5882	18.9313
	#3	-1.23087	15.0756	63.0945	45.1176		#3	2.89356	3.67768	44.4409	21.305

## Sheet: Figure 4e
Figure 4e	Cytotoxicity (%)
	CD3z & BTLA
			Axl-EE
		Conc (ng/well)	100	50	25	12.5	6.25	0		100	50	25	12.5	6.25	0		100	50	25	12.5	6.25	0
	Her2-SYN9	10	87.9061	85.4506	91.6096	90.885	91.0863	92.3917		80.4647	83.7541	85.5656	87.4001	91.0231	93.5937		84.1854	84.6023	88.5876	89.1426	91.0547	92.9927
		5	81.2928	80.5509	82.2301	89.2691	85.9854	91.0518		79.7228	79.2397	83.8461	81.471	85.9681	86.5202		80.5078	79.8953	83.0381	85.3701	85.9768	88.786
		2.5	50.4112	69.2852	67.629	75.6283	82.0634	84.4959		63.8622	68.3823	72.3848	77.5835	80.7062	82.2992		57.1367	68.8337	70.0069	76.6059	81.3848	83.3976
		1.25	43.1882	47.9038	46.8802	49.5428	60.176	60.1645		47.047	54.431	51.3371	59.3824	62.2175	66.0245		45.1176	51.1674	49.1086	54.4626	61.1967	63.0945
		0.625	41.6355	42.1071	43.056	42.1071	44.4879	44.2349		38.6279	44.7352	42.0093	54.8048	56.7543	46.7192		40.1317	43.4211	42.5326	48.4559	50.6211	45.477
		0.3125	30.3468	37.1212	36.5518	33.6247	36.5231	42.7512		29.0759	37.909	38.7659	42.8317	-9.55777	-16.5679		29.7113	37.5151	37.6589	38.2282	36.5231	42.7512
		0	26.9308	19.7251	33.0094	23.1928	20.0299	8.83317		3.22043	1.03514	-8.59739	2.73161	-11.9213	-8.83317		15.0756	10.3801	12.206	12.9622	4.05429	0
	2B4 & BTLA
			Axl-EE
		Conc (ng/well)	100	50	25	12.5	6.25	0		100	50	25	12.5	6.25	0		100	50	25	12.5	6.25	0
	Her2-SYN9	10	36.2233	42.461	51.9293	55.0322	59.8914	62.5313		39.2517	52.3285	46.2771	54.9364	59.8063	60.28		37.7375	47.3948	49.1032	54.9843	59.8488	61.4056
		5	26.1642	38.118	44.2333	52.4882	55.6549	62.6963		39.752	41.4179	45.6331	50.2049	55.5165	56.8577		32.9581	39.7679	44.9332	51.3465	55.5857	59.777
		2.5	19.868	23.6787	28.7828	56.1605	43.4563	47.2936		27.5534	18.9313	24.9508	22.3588	36.5852	41.5882		23.7107	21.305	26.8668	39.2597	40.0208	44.4409
		1.25	error	17.6539	23.221	12.7894	13.6835	20.8739		10.8681	17.1004	15.4452	20.3523	27.5321	22.428		9.96806	17.3772	19.3331	20.3523	20.6078	21.651
		0.625	1.6499	6.06738	10.4423	11.363	16.4139	error		14.2796	error	error	13.8964	9.85151	8.64336		7.96477	6.23098	11.8853	12.6297	13.1327	20.5652
		0.3125	8.86157	11.1182	10.7137	5.38613	10.7084	15.0514		6.70073	7.46181	4.10346	8.86157	11.4908	8.82431		7.78115	9.29001	7.40859	7.12385	11.0996	11.9378
		0	14.1359	11.0171	-4.59844	-1.99053	-1.16558	1.27734		5.48725	-3.66172	6.09931	-2.06504	8.24951	-1.27734		9.81159	3.67768	0.750439	-2.02778	3.54197	0.108894

## Sheet: Figure 4g
Figure 4g
		Total Flux [p/s] at D22	#1	#2	#3	#4
		Tumor only	781000000000	819000000000	1520000000000	732000000000
		Tumor + NK	128000000000	182000000000	119000000000	62700000000
		Tumor +NK +EE +Blank	8200000000	34000000000	52700000000	10900000000
		Tumor +NK +EE +SYN9	dead	dead	406000000000	205000000000

[truncated: 20 more sheets: Figure 5a, Figure 5b, Figure 6f, Figure 6g, Figure 7b, Supplementary Figure 1a, Supplementary Figure 1f, Supplementary Figure 2a, Supplementary Figure 3b, Supplementary Figure 3c, Supplementary Figure 4b, Supplementary Figure 4c, Supplementary Figure 4d, Supplementary Figure 4e, Supplementary Figure 5b, Supplementary Figure 5d, Supplementary Figure 6a, Supplementary Figure 7a, Supplementary Figure 7b, Supplementary Figure 7c]
